# Supplementary material for: A pilot feasibility randomised controlled trial of bone antiresorptive agents on bone turnover markers in critically ill women
Source: Sci Rep. 2024 Jan 24;14:2071. doi: 10.1038/s41598-024-52607-1 (PMC10810087; doi:10.1038/s41598-024-52607-1)
Supplement: Supplementary file 1 — Supplementary Information. [file 41598_2024_52607_MOESM1_ESM.xlsx]

## Sheet: Sheet 1 - SOFterInterventional_
treatment arm	study_id_b	age	height	weight	bmi	parent_hip	pre_fragility	bmi_20	rheum_arthritis	alcohol_3u	smoking	secondary cause	Meds-antiresorpt	Meds_Glucocort	Meds_VitD	Meds_Calcium	Meds_nil	prior_bmd	prior_bmd_date	hosp_adm_date	icu_adm_date	icu_adm_cat	vent_start	vent_stop	vent_time	admiss_dx	apache3_score	chronic_health___Nonne	chronic_health___Resp	chronic_health___CVS	chronic_health___Liver	chronic_health___IS	crrt	nutrition___TPN	glucorticoid_icu	icu_disch_date	icu_disch_alive	icu_los	hosp_disch_date	hosp_disch_alive	hospital_los	date_blood_b	alb_b	creat_b	urea_b	calcium_b	po4_b	date_vit_b	vitd_b
D	8	72	159	91	36	2	0	0	0	0	0	1	0	0	0	0	1	0		28/03/2019 9:41	28/03/2019 15:00	3	31/03/2019 19:14	7/04/2019 11:05	159.9	1206	53	1	0	0	0	0	0	0	0	10/04/2019 16:40	1	14	23/04/2019 16:40	1	27	10/04/2019	26	62	12.8	2.2	0.93	10/04/2019	31
D	3	71	156	60	24.7	1	0	0	0	0	0	1	0	0	1	1	0	1	18/01/2012	22/08/2018 16:30	22/08/2018 16:30	2	22/08/2018 16:30	4/09/2018 7:40	303.2	503	107	1	0	0	0	0	1	0	1	17/09/2018 16:00	1	26	8/10/2018 13:28	1	47	7/09/2018	15	86	12.9	2.71	1.02	6/09/2018	43
D	16	69	158	70	28	3	0	0	0	0	0	1	0	0	0	0	1	0		13/11/2020 14:54	13/11/2020 20:48	1	13/11/2020 20:48	24/11/2020 11:00	254.2	1210	42	1	0	0	0	0	0	0	0	29/11/2020 17:10	1	16	11/12/2020 12:46	1	28	27/11/2020	24	61	8.2	2.24	1.02	25/11/2020	61
D	18	67	170	95	32.9	3	0	0	0	0	0	1	0	0	0	0	1	0		14/02/2021 15:36	15/02/2021 17:14	3	15/02/2021 17:14	20/02/2021 11:30	114.3	1208	44	1	0	0	0	0	0	0	0	23/02/2021 14:35	1	8	25/02/2021 20:39	1	12	19/02/2021	23	72	10.4	2.19	0.97	18/02/2021	61
D	13	83	155	76	31.6	2	0	0	0	0	0	1	0	0	1	0	0	1	8/10/2018	30/01/2020 14:57	12/02/2020 15:07	3	12/02/2020 8:30	13/02/2020 1:25	16.9	1212	68	1	0	0	0	0	0	0	0	19/02/2020 16:30	1	8	22/02/2020 12:00	1	23	20/02/2020	28	90	8.4	2.33	0.76	18/02/2020	22
D	2	53	163	100	37.6	3	0	0	0	0	0	1	0	0	1	1	0	0		27/04/2018 20:12	27/04/2018 20:12	2	27/04/2018 16:10	24/05/2018 13:28	645.3	209	36	0	1	0	0	0	0	0	1	24/05/2018 17:57	1	27	1/06/2018 13:47	1	35	3/05/2018	32	58	11.3	2.24	1	2/05/2018	86
D	5	79	157	66	26.8	3	0	0	0	0	0	1	0	0	0	0	1	0		10/01/2019 23:59	21/01/2019 14:30	3	21/01/2019 14:30	24/01/2019 16:00	73.5	1212	49	1	0	0	0	0	0	0	0	26/01/2019 16:30	1	6	1/02/2019 12:45	1	22	23/01/2019	34	101	8.5	2	0.78	23/01/2019	37
D	6	76	158	80	32	2	0	0	0	0	0	1	0	0	0	0	1	1	16/10/2018	8/03/2019 14:53	8/03/2019 20:25	3	13/03/2019 16:45	19/03/2019 13:30	140.8	1207	54	1	0	0	0	0	1	0	0	31/03/2019 11:03	1	23	16/04/2019 11:00	1	39	20/03/2019	21	69	13.3	2.35	1.05	17/03/2019	46
D	11	64	157	57	23.1	3	0	0	0	0	1	1	0	0	1	0	0	1	13/03/2019	7/08/2019 15:34	7/08/2019 19:54	2				501	68	1	0	0	0	0	0	0	0	9/08/2019 17:06	1	2	11/08/2019 17:30	1	5	9/08/2019	25	64	4.5	2.4	0.65	9/08/2019	79
Z	15	61	162	54	20.6	3	0	0	0	0	1	1	0	0	0	0	1	0		19/11/2020 6:33	22/11/2020 13:10	2				106	33	1	0	0	0	0	0	0	0	26/11/2020 11:15	1	4	29/11/2020 12:45	1	11	26/11/2020	28	73	3.7	2.22	0.98	24/11/2020	23
Z	17	79	163	66	24.8	2	0	0	0	0	0	1	0	0	0	0	1	0		10/01/2021 15:51	11/01/2021 14:14	3	11/01/2021 14:14	12/01/2021 12:50	22.6	1206	57	1	0	0	0	0	0	0	0	17/01/2021 13:36	1	6	19/01/2021 14:30	1	9	15/01/2021	28	86	8.7	2.38	0.95	15/01/2021	101
P	9	60	164	57	21.2	3	0	0	0	0	0	1	0	0	1	0	0	1	19/10/2015	3/06/2019 12:37	4/06/2019 2:35	2	5/06/2019 5:03	18/06/2019 7:00	314	206	18	0	0	0	0	1	0	0	1	20/06/2019 11:00	1	17	24/06/2019 11:00	1	21	14/06/2019	28	40	5.8	2.19	0.99	14/06/2019	24
P	1	69	174	80	26.4	2	0	0	0	0	0	1	0	0	0	0	1	1	13/09/2013	24/04/2018 10:56	25/04/2018 16:50	1	25/04/2018 18:14	26/04/2018 18:55	24.7	1602	54	1	0	0	0	0	0	0	0	27/04/2018 16:11	1	2	3/05/2018 10:28	1	9	26/04/2018	29	66	3.4	2.13	0.95	26/04/2018	53
P	14	68	150	85	37.8	3	0	0	0	0	0	1	0	0	0	0	1	0		11/08/2020 17:00	11/08/2020 17:00	2				213	49	1	0	0	0	0	0	0	1	20/08/2020 18:55	1	10	4/09/2020 12:49	1	24	14/08/2020	29	59	7	2.31	1	12/08/2020	90
P	4	61	168	93	33	3	0	0	0	0	0	1	0	0	0	0	1	0		28/10/2018 16:06	29/10/2018 12:33	3	29/10/2018 12:33	31/10/2018 13:48	49.3	1206	55	1	0	0	0	0	0	0	0	4/11/2018 11:05	1	6	9/11/2018 14:38	1	12	31/10/2018	33	81	8.9	2.14	0.84	31/10/2018	31
P	7	66	180	85	26.2	2	0	0	0	0	0	1	0	0	0	0	1	0		21/03/2019 0:46	21/03/2019 7:46	1	21/03/2019 1:20	23/03/2019 9:52	56.5	1401	83	1	0	0	0	0	0	0	0	29/03/2019 15:00	1	9	10/04/2019 12:00	1	21	26/03/2019	19	83	6.1	2.27	1.06	26/03/2019	26
P	10	69	156	68	27.9	3	0	0	0	0	0	1	0	0	0	0	1	0		31/07/2019 14:00	3/08/2019 12:25	1	3/08/2019 12:25	7/08/2019 10:00	93.6	1304	48	1	0	0	0	0	0	0	0	13/08/2019 15:30	1	11	16/08/2019 19:15	1	17	9/08/2019	28	62	7.4	2.54	1	9/08/2019	36
P	12	71	162	110	41.9	2	0	0	0	0	0	1	0	0	1	0	0	1	3/09/2019	12/11/2019 7:05	12/11/2019 8:45	2	12/11/2019 7:24	13/11/2019 14:45	31.4	503	122	1	0	0	0	0	0	0	1	15/11/2019 12:45	1	4	19/11/2019 11:30	1	8	18/11/2019	37	78	9.6	2.27	1.51	14/11/2019	29
[truncated: 152 more columns]
